# Supplementary material for: Osteopathic Treatment and Evaluation in the Clinical Setting of Childhood Hematological Malignancies
Source: Cancers (Basel). 2021 Dec 16;13(24):6321. doi: 10.3390/cancers13246321 (PMC8699143; doi:10.3390/cancers13246321)
Supplement: Supplementary file 1 [file cancers-13-06321-s001.zip]

Archive with 1 entries (1 files):
- cancers-1498992-supplementary.pdf
